# Supplementary material for: Metabolic Profile and Lipid Metabolism Phenotype in Mice with Conditional Deletion of Hepatic BMAL1
Source: Int J Mol Sci. 2024 May 31;25(11):6070. doi: 10.3390/ijms25116070 (PMC11172555; doi:10.3390/ijms25116070)
Supplement: Supplementary file 1 [file ijms-25-06070-s001.zip]

Archive with 1 entries (1 files):
- ijms-2978244-supplementary.pdf
